# Supplementary material for: The unusual properties of lactoferrin during its nascent phase
Source: Sci Rep. 2023 Aug 29;13:14113. doi: 10.1038/s41598-023-41064-x (PMC10465537; doi:10.1038/s41598-023-41064-x)
Supplement: Supplementary file 1 — Supplementary Information 1. [file 41598_2023_41064_MOESM1_ESM.xlsx]

## Sheet: rLF_GSSG_0min
Accession	Description	ΣCoverage	Σ# Proteins	Σ# Unique Peptides	Σ# Peptides	Σ# PSMs	A5: Area	B5: Area	C5: Area	Score A2	Coverage A2	# Peptides A2	# PSM A2	Score B2	Coverage B2	# Peptides B2	# PSM B2	Score C2	Coverage C2	# Peptides C2	# PSM C2	# AAs	MW [kDa]	calc. pI
P02788	Lactotransferrin OS=Homo sapiens OX=9606 GN=LTF PE=1 SV=6 - [TRFL_HUMAN]	33.8	1	22	22	3329	8.44489e+06	7.69697e+08	7.50859e+08	1994.81	32.68	21	1026	2217.93	33.8	22	1158	2318.25	33.8	22	1145	710	78.1319	8.11865
	Sequence	# PSMs	# Proteins	# Protein Groups	Protein Group Accessions	Modifications	MH+ [Da]	A5: Area	B5: Area	C5: Area	q-Value	PEP	A2	XCorr A2	B2	XCorr B2	C2	XCorr C2	# Missed Cleavages	ΔScore A2	RT A2	ΔScore B2	RT B2	ΔScore C2	RT C2
	DVTVLQNTDGNNNEAWAK	15	1	1	P02788		1988.94	0	3.14234e+07	3.9327e+07	0	2.803e-28	High	6.52312	High	6.33926	High	6.44698	0	1	45.7501	1	46.1314	1	46.3844
	GEADAMSLDGGYVYTAGK	6	1	1	P02788		1804.81	0	3.40936e+06	4.05287e+06	0	1.265e-21	High	5.97845	High	5.2697	High	4.88963	0	1	49.9049	1	50.2007	1	49.988
	RSDTSLTWNSVK	14	1	1	P02788		1393.72	0	9.15553e+07	65933383	0	9.56e-07	High	4.82678	High	4.92882	High	4.82654	1	1	26.8235	1	27.1064	1	26.9842
	LRPVAAEVYGTER	822	1	1	P02788		1460.8	478026	5.96286e+08	6.62559e+08	0	2.548e-07	High	4.74687	High	5.1226	High	4.74643	0	1	26.4086	1	26.4689	1	26.4518
	SCHLAMAPNHAVVSR	23	1	1	P02788	C2(PyruvicAcid)	1678.79	0	1.54165e+07	1.33868e+07	0	0.0002824	High	4.35253	High	4.09601	High	5.2313	0	1	24.4375	1	24.1017	1	24.4727
	KGGSFQLNELQGLK	14	1	1	P02788		1518.84	0	3.08115e+07	4.27542e+07	0	1.398e-15	High	4.31167	High	4.11276	High	4.05951	1	1	42.8199	1	43.5102	1	43.2942
	ESTVFEDLSDEAER	14	1	1	P02788		1626.72	7.06325e+06	1.12433e+07	1.48133e+07	0	7.946e-25	High	3.82416	High	3.48576	High	3.43364	0	1	55.0052	1	55.3471	1	55.4222
	DGAGDVAFIR	768	1	1	P02788		1020.52	293662	863169536	846081420	0	0.01579	High	3.65875	High	3.57224	High	3.74413	0	1	113.415	1	44.5527	1	62.673
	SVQWCAVSQPEATK	30	1	1	P02788	C5(PyruvicAcid)	1619.75	0	5.53226e+07	7.30675e+07	0	2.24e-09	High	3.55061	High	4.12855	High	3.94413	0	1	43.8571	1	43.9	1	43.5533
	GGSFQLNELQGLK	13	1	1	P02788		1390.74	1.4521e+07	2.34164e+07	3.02167e+07	0	6.624e-05	High	3.39019	High	3.75253	High	3.49157	0	1	53.4751	1	53.4442	1	53.7909
	THYYAVAVVK	72	1	1	P02788		1150.63	0	1.50848e+08	1.39748e+08	0	4.664e-08	High	3.30577	High	3.91275	High	3.61762	0	1	27.1018	1	22.8255	1	25.862
	KSEEEVAAR	3	1	1	P02788		1018.52	0	0	0	0	4.589e-13	High	3.26141	High	2.22631	High	2.77325	1	1	10.0021	1	10.0052	1	9.99836
	LKQVLLHQQAK	7	1	1	P02788		1305.81	0	2.67875e+06	2.1287e+06	0	1.948e-13	High	3.21606	High	3.17717	High	2.95023	1	1	11.1734	1	11.1652	1	11.1703
	SDTSLTWNSVK	42	1	1	P02788		1237.61	0	408942125	350859984	0	0.005082	High	3.17036	High	3.22855	High	4.01975	0	1	35.6796	1	37.4545	1	36.5624
	FQLFGSPSGQK	543	1	1	P02788		1195.62	258543	639783580	6.52222e+08	0	9.016e-05	High	3.08014	High	3.27901	High	2.8308	0	1	43.6371	1	43.5442	1	32.1463
	EDAIWNLLR	8	1	1	P02788		1129.61	3.75044e+06	4.98204e+06	6.12433e+06	0	0.006179	High	2.90386	High	2.99225	High	3.02594	0	1	70.8792	1	70.8912	1	70.8564
	YYGYTGAFR	643	1	1	P02788		1097.51	538661	3.90416e+08	4.27469e+08	0	9.757e-08	High	2.77311	High	2.7271	High	2.61941	0	1	37.8525	1	41.7067	1	49.7057
	FFSASCVPGADK	16	1	1	P02788	C6(PyruvicAcid)	1314.57	0	1.07877e+07	1.47892e+07	0	2.244e-05	High	2.57412	High	2.75	High	2.73362	0	1	47.1263	1	47.8992	1	47.6982
	DSAIGFSR	238	1	1	P02788		852.425	2.61095e+06	8.06138e+08	7.43936e+08	0	8.997e-05	High	2.37666	High	2.54608	High	2.47959	0	1	37.8875	1	29.2628	1	28.8399
	NLLFNDNTECLAR	14	1	1	P02788	C10(PyruvicAcid)	1608.74	169645	4.79929e+06	5.61656e+06	0	3.846e-06	High	2.30644	High	2.63114	High	2.30401	0	1	62.7914	1	62.1531	1	62.589
	DEYELLCPDNTR	18	1	1	P02788	C7(PyruvicAcid)	1553.65	0	1.85056e+07	2.64719e+07	0	0.008306	High	2.1605	High	2.42812	High	2.61109	0	1	55.8998	1	55.6882	1	56.6817
	GPPVSCIK	5	1	1	P02788	C6(PyruvicAcid)	886.439	0	6.67432e+07	5.93976e+07	0.003	0.2111			High	1.82227	High	1.95731	0			1	23.386	1	23.8115
	SVQWCAVSQPEATK	1	1	1	P02788		1533.75	0	0	626562	0.003	0.2045					High	2.52679	0					1	38.9458

## Sheet: rLF_GSSG_2min
Accession	Description	ΣCoverage	Σ# Proteins	Σ# Unique Peptides	Σ# Peptides	Σ# PSMs	A5: Area	B5: Area	C5: Area	Score A2	Coverage A2	# Peptides A2	# PSM A2	Score B2	Coverage B2	# Peptides B2	# PSM B2	Score C2	Coverage C2	# Peptides C2	# PSM C2	# AAs	MW [kDa]	calc. pI
P02788	Lactotransferrin OS=Homo sapiens OX=9606 GN=LTF PE=1 SV=6 - [TRFL_HUMAN]	63.38	1	47	47	5268	2.28797e+09	1.84993e+09	1.85941e+09	3740.48	56.9	40	1762	3725.47	59.01	42	1785	3646.48	57.61	41	1721	710	78.1319	8.11865
	Sequence	# PSMs	# Proteins	# Protein Groups	Protein Group Accessions	Modifications	MH+ [Da]	A5: Area	B5: Area	C5: Area	q-Value	PEP	A2	XCorr A2	B2	XCorr B2	C2	XCorr C2	# Missed Cleavages	ΔScore A2	RT A2	ΔScore B2	RT B2	ΔScore C2	RT C2
	GEADAMSLDGGYVYTAGK	119	1	1	P02788		1804.82	7.82062e+08	715116931	6.55032e+08	0	0.001414	High	6.81166	High	6.75333	High	6.58063	0	1	50.9878	1	50.0572	1	49.8798
	DVTVLQNTDGNNNEAWAK	43	1	1	P02788		1988.95	75594895	8.47281e+08	7.07017e+08	0	2.876e-13	High	6.40702	High	7.40392	High	6.65522	0	1	51.1227	1	46.0801	1	46.344
	KGGSFQLNELQGLK	218	1	1	P02788		1518.84	8.53048e+08	7.66781e+08	8.46991e+08	0	0.06433	High	6.13923	High	5.76335	High	5.9681	1	1	42.5226	1	42.9824	1	42.5253
	ADAVTLDGGFIYEAGLAPYK	5	1	1	P02788		2071.05	1.11171e+06	1.44194e+06	1.56763e+06	0	0.004002	High	5.51274	High	5.09002	High	5.46774	0	1	75.3168	1	75.2373	1	75.2026
	FDEYFSQSCAPGSDPR	18	1	1	P02788	C9(PyruvicAcid)	1891.76	1.39521e+08	1.88249e+08	2.11874e+08	0	0.005593	High	5.30468	High	5.10698	High	5.09627	0	1	48.1168	1	50.1192	1	50.4113
	LRPVAAEVYGTER	666	1	1	P02788		1460.8	2.77191e+09	1752521220	1986813803	0	0.07956	High	5.11276	High	4.86224	High	4.84688	0	1	26.4558	1	27.3169	1	25.9955
	RSVQWCAVSQPEATK	6	1	1	P02788	C6(PyruvicAcid)	1775.85	2.60541e+07	1.93484e+07	1.60827e+07	0	2.026e-16	High	4.80822	High	5.35049	High	5.01421	1	1	33.7018	1	33.778	1	33.6955
	SVQWCAVSQPEATK	27	1	1	P02788	C5(PyruvicAcid)	1619.75	441811536	362797185	277840713	0	7.759e-05	High	4.753	High	4.95364	High	5.13837	0	1	42.9485	1	43.3989	1	43.6845
	SVQWCAVSQPEATK	4	1	1	P02788		1533.75	6.26417e+06	5.78475e+06	5.20632e+06	0	0.005971	High	4.69382	High	4.18504	High	4.34675	0	1	38.5186	1	38.4771	1	39.0198
	SCHLAMAPNHAVVSR	17	1	1	P02788	C2(PyruvicAcid)	1678.79	9.58268e+07	8.49158e+07	64343991	0	0.02367	High	4.62955	High	4.48622	High	4.39252	0	1	25.3946	1	31.8898	1	31.839
	DSPIQCIQAIAENR	34	1	1	P02788	C6(PyruvicAcid)	1643.78	86548741	1.07864e+08	1.23623e+08	0	6.856e-09	High	4.4524	High	4.56597	High	4.62034	0	1	77.7395	1	77.1631	1	77.475
	ESTVFEDLSDEAER	156	1	1	P02788		1626.73	6.86845e+08	710441569	7.0601e+08	0	2.202e-13	High	4.34298	High	4.28823	High	4.22955	0	1	55.0039	1	47.8349	1	54.6963
	DSPIQCIQAIAENR	28	1	1	P02788	C6(Glutathione)	1862.85	1.75054e+08	2.37856e+08	2.81019e+08	0	0.01106	High	4.30403	High	4.30009	High	3.99937	0	1	68.6145	1	68.5082	1	68.8388
	GGSFQLNELQGLK	211	1	1	P02788		1390.75	7.95129e+08	6.70986e+08	6.55072e+08	0	0.01426	High	4.14331	High	4.19712	High	4.30841	0	1	53.5225	1	53.2924	1	53.9801
	YLGPQYVAGITNLK	441	1	1	P02788		1536.86	6.37545e+08	6.33394e+08	5.99217e+08	0	2.29e-07	High	4.14155	High	4.71309	High	4.7249	0	1	58.0975	1	57.2149	1	57.046
	LADFALLCLDGK	18	1	1	P02788	C8(PyruvicAcid)	1364.69	4.58845e+07	4.88912e+07	4.977e+07	0	1.587e-06	High	4.04777	High	4.07628	High	4.16072	0	1	80.4117	1	80.0505	1	80.3626
	THYYAVAVVK	382	1	1	P02788		1150.64	6.48969e+08	5.42727e+08	5.61618e+08	0	0.05658	High	3.86303	High	3.67875	High	3.61957	0	1	22.64	1	22.6218	1	22.5268
	DGAGDVAFIR	632	1	1	P02788		1020.52	2.38485e+09	2195448848	1.94893e+09	0	1.151e-13	High	3.77198	High	3.80608	High	3.80148	0	1	75.1115	1	39.4498	1	100.13
	FDEYFSQSCAPGSDPR	14	1	1	P02788	C9(Glutathione)	2110.83	1.9062e+08	2.15098e+08	2.30498e+08	0	0.04626	High	3.75348	High	3.55197	High	3.56544	0	1	42.1041	1	43.0481	1	42.9118
	LADFALLCLDGK	6	1	1	P02788		1278.69	1.436e+06	2.11547e+06	1.97412e+06	0	2.505e-06	High	3.74118	High	4.03272	High	4.07061	0	1	74.2407	1	74.0923	1	73.9807
	NLLFNDNTECLAR	31	1	1	P02788	C10(PyruvicAcid)	1608.75	6.23569e+08	6.41437e+08	5.88803e+08	0	3.546e-06	High	3.70847	High	3.7499	High	3.11492	0	1	65.5264	1	65.6151	1	63.733
	SVNGKEDAIWNLLR	5	1	1	P02788		1614.87	6.74005e+06	7.68964e+06	7.63168e+06	0	0.02027	High	3.70687	High	3.5535	High	3.37232	1	1	59.8725	1	60.4766	1	59.6043
	SVQWCAVSQPEATK	1	1	1	P02788	C5(Glutathione)	1838.82	2.32361e+08	0	0	0	0.04268	High	3.70481					0	1	37.6331
	VVWCAVGEQELR	19	1	1	P02788	C4(PyruvicAcid)	1474.71	244423602	2.35671e+08	1.83594e+08	0	7.097e-08	High	3.53963	High	3.70924	High	3.68159	0	1	60.4825	1	60.0796	1	59.8888
	RDSPIQCIQAIAENR	9	1	1	P02788	C7(PyruvicAcid)	1799.89	3.59736e+06	4.97173e+06	4.23885e+06	0	2.425e-05	High	3.43996	High	3.57395	High	4.19281	1	1	63.8713	1	64.3802	1	63.5861
	DEYELLCPDNTR	2	1	1	P02788		1467.66	4.10216e+06	5.12209e+06	0	0	5.253e-13	High	3.43495	High	3.72377			0	1	51.229	1	51.3609
	EDAIWNLLR	402	1	1	P02788		1129.61	688612090	579269564	454388127	0	0.07099	High	3.37382	High	2.95559	High	3.18989	0	1	70.7015	1	76.5207	1	71.9218
	DLLFKDSAIGFSR	11	1	1	P02788		1468.79	1.34639e+07	1.13181e+07	1.18278e+07	0	3.769e-14	High	3.34319	High	3.52391	High	3.31819	1	1	58.8622	1	59.2924	1	59.171
	SDTSLTWNSVK	38	1	1	P02788		1237.62	874317176	718096040	575403978	0	0.0002555	High	3.29303	High	3.44362	High	3.8434	0	1	39.2311	1	35.7309	1	39.2793
	VVWCAVGEQELR	1	1	1	P02788		1388.71	2.5223e+06	0	0	0	0.008534	High	3.25551					0	1	52.4923
	LADFALLCLDGK	9	1	1	P02788	C8(Glutathione)	1583.76	2.06587e+07	2.70866e+07	3.03402e+07	0	9.179e-07	High	3.21337	High	3.06525	High	3.23813	0	1	67.5096	1	67.8303	1	67.7361
	NLLFNDNTECLAR	1	1	1	P02788		1522.75	4.39132e+06	0	0	0	0.06709	High	3.18825					0	1	63.4502
	DEYELLCPDNTR	18	1	1	P02788	C7(PyruvicAcid)	1553.65	2.18513e+08	2.18684e+08	2.05086e+08	0	0.08035	High	3.06187	High	2.55749	High	2.94235	0	1	57.249	1	55.2266	1	55.9165
	FFSASCVPGADK	2	1	1	P02788	C6(Glutathione)	1533.65	2.04482e+07	1.91768e+07	0	0	0.02492	High	3.05515	High	2.501			0	1	39.8813	1	39.9486
	FQLFGSPSGQK	548	1	1	P02788		1195.62	1707156364	1601827184	1.64248e+09	0	0.004285	High	3.01475	High	3.08749	High	3.14935	0	1	44.7332	1	44.0205	1	43.8798
	RSDTSLTWNSVK	11	1	1	P02788		1393.72	3.88406e+08	1.90746e+08	138228000	0	0.02757	High	2.91135	High	4.88254	High	5.09795	1	1	26.6295	1	26.7009	1	26.4728
	LKQVLLHQQAK	8	1	1	P02788		1305.81	7.85635e+06	5.78334e+06	5.42521e+06	0	7.431e-06	High	2.79615	High	3.43783	High	3.70739	1	1	11.173	1	11.1973	1	11.1865
	CGLVPVLAENYK	1	1	1	P02788	C1(Glutathione)	1610.77	1.46156e+08	0	0	0	0.02808	High	2.74166					0	1	53.7581
	YYGYTGAFR	616	1	1	P02788		1097.51	1333794156	1327242912	1355172780	0	0.000313	High	2.71182	High	2.78845	High	2.71929	0	1	88.7295	1	37.3294	1	85.0753
	DSPIQCIQAIAENR	7	1	1	P02788		1557.78	1.4208e+06	2.61359e+06	3.73753e+06	0	0.0002896	High	2.6958	High	3.40906	High	3.52887	0	1	72.5109	1	72.2277	1	71.8962
	LRPVAAEVYGTERQPR	1	1	1	P02788		1842.01	1.0582e+06	0	0	0	0.07243	High	2.67705					1	1	23.804
	FFSASCVPGADK	4	1	1	P02788		1228.58	4.97961e+06	4.71119e+06	4.58587e+06	0	0.01981	High	2.64484	High	2.47929	High	2.44967	0	1	41.2876	1	41.3707	1	41.5168
	DSAIGFSR	390	1	1	P02788		852.429	1.45396e+09	1.15587e+09	1.17772e+09	0	7.51e-05	High	2.52889	High	2.55963	High	2.55701	0	1	29.558	1	29.7891	1	28.8461
	FFSASCVPGADK	8	1	1	P02788	C6(PyruvicAcid)	1314.58	0	165433929	1.59264e+08	0	6.997e-05	High	2.52848	High	2.67664	High	3.12149	0	1	50.2875	1	47.747	1	48.8572
	VPSHAVVAR	7	1	1	P02788		935.549	2.48771e+06	2.0487e+06	1.87877e+06	0	0.0006378	High	2.49898	High	2.24612	High	2.70314	0	1	13.6629	1	14.6619	1	14.1135
	KSEEEVAAR	4	1	1	P02788		1018.52	3248436	2.34134e+06	0	0	2.198e-09	High	2.38205	High	2.73482	High	1.03498	1	1	10.0255	1	10.0416	1	10.0718
	FKDCHLAR	12	1	1	P02788	C4(PyruvicAcid)	1075.51	9.56706e+07	77567258	7.42169e+07	0	0.006741	High	2.28107	High	1.97803	High	2.1525	1	1	12.6609	1	14.3997	1	13.3411
	GQFPNLCR	11	1	1	P02788		934.465	3.88066e+06	4.12432e+06	5.21722e+06	0	0.1176	High	2.06611	High	1.92918	High	2.07615	0	1	34.884	1	34.9484	1	32.9637
	YLGPQYVAGITNLKK	8	1	1	P02788		1664.95	6.04488e+07	5.52467e+07	5.34627e+07	0	9.164e-07	High	2.04953	High	1.47915	High	5.00152	1	1	47.4797	1	47.1353	1	46.874
	GPPVSCIK	9	1	1	P02788		800.44	9190634	7.39168e+06	9.46479e+06	0	0.008197	High	1.8199	High	1.87079	High	2.0719	0	1	18.7973	1	18.7811	1	18.2895
	FDEYFSQSCAPGSDPR	4	1	1	P02788		1805.76	2.01423e+06	1.98304e+06	1.00748e+07	0	1.059e-06	High	1.77173	High	2.35465	High	4.93226	0	1	45.7125	1	45.7878	1	45.5475
	SQQSSDPDPNCVDRPVEGYLAVAVVR	3	1	1	P02788	C11(PyruvicAcid)	2887.38	0	2.70472e+06	3.37185e+06	0	3.721e-06			High	4.34252	High	4.12995	0			1	66.1602	1	65.8881
	SNLCALCIGDEQGENK	1	1	1	P02788	C4(PyruvicAcid); C7(PyruvicAcid)	1865.77	0	0	0	0	4.106e-08			High	3.72764			0			1	59.8119
	NLLFNDNTECLAR	3	1	1	P02788	C10(Glutathione)	1827.81	0	3.49175e+08	3.51824e+08	0	0.001609			High	1.89341	High	2.59186	0			1	52.8604	1	52.6951
	VVWCAVGEQELR	1	1	1	P02788	C4(Glutathione)	1693.78	0	0	6.44001e+06	0	0.01662					High	4.32724	0					1	48.882
	THYYAVAVVKK	1	1	1	P02788		1278.73	0	0	1.09226e+06	0	0.004555					High	3.25931	1					1	15.5826
	VRGPPVSCIK	1	1	1	P02788	C8(PyruvicAcid)	1141.61	0	0	1.56407e+06	0	0.003097					High	2.08504	1					1	22.483
	FCLFQSETK	2	1	1	P02788	C2(PyruvicAcid)	1188.53	2.25594e+06	2.09044e+06	0	0.001	0.1347	High	2.27469	High	2.13702			0	1	57.4075	1	57.5321
	CSTSPLLEACEFLR	2	1	1	P02788	C1(Glutathione); C10(PyruvicAcid)	1959.83	0	0	642714	0.001	0.1314	High	1.02681			High	1.73035	0	1	82.3398			1	82.3316
	GPPVSCIKR	1	1	1	P02788	C6(Glutathione)	1261.61	0	4.6761e+07	0	0.001	0.01786			High	0.628264			1			1	13.4047
	GPPVSCIK	5	1	1	P02788	C6(PyruvicAcid)	886.441	2.09913e+08	0	1.84993e+08	0.002	0.1693	High	1.82525			High	1.81039	0	1	25.2475			1	24.5403
	DEYELLCPDNTR	1	1	1	P02788	C7(Glutathione)	1772.72	0	1.07688e+08	0	0.002	0.04374			High	2.72874			0			1	46.1024
	LADFALLCLDGKR	1	1	1	P02788	C8(PyruvicAcid)	1520.79	0	2.4277e+06	0	0.002	0.04473			High	1.53512			1			1	67.2371
	VVWCAVGEQELRK	2	1	1	P02788	C4(PyruvicAcid)	1602.81	0	4.79992e+06	3.53598e+06	0.004	0.05209			High	1.11906	High	1.34837	1			1	49.1374	1	48.7331
	GQFPNLCR	1	1	1	P02788	C7(Glutathione)	1239.53	0	0	0	0.005	0.05435			High	0.455438			0			1	135.854

## Sheet: rLF_GSSG_5min
Accession	Description	ΣCoverage	Σ# Proteins	Σ# Unique Peptides	Σ# Peptides	Σ# PSMs	A5: Area	B5: Area	C5: Area	Score A2	Coverage A2	# Peptides A2	# PSM A2	Score B2	Coverage B2	# Peptides B2	# PSM B2	Score C2	Coverage C2	# Peptides C2	# PSM C2	# AAs	MW [kDa]	calc. pI
P02788	Lactotransferrin OS=Homo sapiens OX=9606 GN=LTF PE=1 SV=6 - [TRFL_HUMAN]	51.69	1	39	39	5067	1.99257e+09	2.09002e+09	1.78072e+09	3441.56	49.72	36	1761	3163.94	49.01	35	1684	3023.26	50.28	35	1622	710	78.1319	8.11865
	Sequence	# PSMs	# Proteins	# Protein Groups	Protein Group Accessions	Modifications	MH+ [Da]	A5: Area	B5: Area	C5: Area	q-Value	PEP	A2	XCorr A2	B2	XCorr B2	C2	XCorr C2	# Missed Cleavages	ΔScore A2	RT A2	ΔScore B2	RT B2	ΔScore C2	RT C2
	DVTVLQNTDGNNNEAWAK	26	1	1	P02788		1988.95	9.62403e+08	6.9277e+08	35559657	0	4.765e-05	High	7.16195	High	6.63936	High	4.46661	0	1	45.4994	1	45.8025	1	46.9933
	GEADAMSLDGGYVYTAGK	20	1	1	P02788		1804.82	4.88004e+08	4.76445e+08	4.19036e+08	0	1.535e-06	High	6.5599	High	6.42388	High	6.53608	0	1	49.5561	1	49.765	1	49.9624
	KGGSFQLNELQGLK	259	1	1	P02788		1518.84	7.54474e+08	7.30704e+08	7.04971e+08	0	0.05675	High	5.71272	High	5.71728	High	5.60018	1	1	42.5141	1	42.695	1	43.2844
	LRPVAAEVYGTER	674	1	1	P02788		1460.8	1979221529	2.44901e+09	1.90113e+09	0	0.0003789	High	5.22844	High	5.02434	High	5.00047	0	1	25.5021	1	26.4426	1	27.1702
	SVQWCAVSQPEATK	19	1	1	P02788	C5(PyruvicAcid)	1619.75	2.83849e+08	2.01082e+08	1.33562e+08	0	8.706e-07	High	5.15521	High	4.95347	High	4.97196	0	1	42.9231	1	43.1213	1	43.2918
	SVQWCAVSQPEATK	3	1	1	P02788		1533.75	1.11833e+07	0	4.41519e+06	0	5.037e-06	High	5.14842			High	3.96213	0	1	38.0586			1	38.4697
	YLGPQYVAGITNLKK	13	1	1	P02788		1664.95	6.57071e+07	6.31269e+07	6.03958e+07	0	0.00925	High	4.88622	High	5.07266	High	1.83659	1	1	46.5141	1	46.801	1	48.5824
	RSVQWCAVSQPEATK	4	1	1	P02788	C6(PyruvicAcid)	1775.85	1.14356e+07	7.65422e+06	0	0	1.237e-06	High	4.7511	High	4.62968			1	1	33.3436	1	33.6473
	FDEYFSQSCAPGSDPR	10	1	1	P02788	C9(PyruvicAcid)	1891.76	5.94336e+07	2.20325e+07	7.97777e+07	0	2.033e-05	High	4.66572	High	4.22073	High	4.67035	0	1	48.9276	1	48.5327	1	47.7687
	YLGPQYVAGITNLK	376	1	1	P02788		1536.86	5.2411e+08	5.06791e+08	512656275	0	3.856e-10	High	4.63179	High	4.72104	High	4.94993	0	1	59.2553	1	59.4945	1	60.3259
	FDEYFSQSCAPGSDPR	1	1	1	P02788		1805.76	4.64759e+06	0	0	0	1.327e-06	High	4.54412					0	1	45.233
	ESTVFEDLSDEAER	238	1	1	P02788		1626.73	7.81586e+08	7.65583e+08	8.39546e+08	0	5.704e-14	High	4.38522	High	3.94768	High	4.56065	0	1	46.6804	1	54.8398	1	54.9522
	GGSFQLNELQGLK	276	1	1	P02788		1390.75	5.97638e+08	6.97826e+08	7.16829e+08	0	0.000125	High	4.24271	High	3.80791	High	4.01683	0	1	52.7849	1	58.671	1	53.9875
	DSPIQCIQAIAENR	23	1	1	P02788	C6(PyruvicAcid)	1643.78	1.72989e+07	2.84191e+07	20124728	0	5.119e-15	High	4.14914	High	4.21301	High	4.46322	0	1	77.7021	1	77.9018	1	77.8592
	DSPIQCIQAIAENR	27	1	1	P02788	C6(Glutathione)	1862.85	1.23864e+08	1.42803e+08	1.61509e+08	0	1.716e-09	High	3.94104	High	3.90018	High	4.3066	0	1	68.1345	1	68.1711	1	68.6996
	LADFALLCLDGK	8	1	1	P02788	C8(PyruvicAcid)	1364.68	4.94527e+06	5.81317e+06	4.70915e+06	0	0.01419	High	3.84056	High	4.28548	High	3.8166	0	1	79.2931	1	79.7145	1	79.9259
	DGAGDVAFIR	659	1	1	P02788		1020.52	2424534508	2410243476	1944609400	0	7.807e-11	High	3.77448	High	3.72788	High	3.77708	0	1	77.4922	1	39.1683	1	79.6449
	THYYAVAVVK	328	1	1	P02788		1150.64	4.63558e+08	4.49451e+08	4.25026e+08	0	0.0007079	High	3.77079	High	3.49133	High	3.42587	0	1	22.1444	1	23.4347	1	23.5017
	SDTSLTWNSVK	24	1	1	P02788		1237.62	895641280	744463248	435507893	0	0.05128	High	3.73698	High	3.88641	High	2.97629	0	1	35.2842	1	35.463	1	36.1599
	DLLFKDSAIGFSR	9	1	1	P02788		1468.79	1.03209e+07	1.05996e+07	1.06796e+07	0	1.373e-05	High	3.63012	High	3.22931	High	3.56955	1	1	58.4279	1	59.0482	1	59.4232
	FDEYFSQSCAPGSDPR	9	1	1	P02788	C9(Glutathione)	2110.83	1.71822e+08	1.85591e+08	2.05209e+08	0	0.001032	High	3.61614	High	3.44819	High	1.7601	0	1	42.5691	1	43.265	1	43.5307
	VVWCAVGEQELR	14	1	1	P02788	C4(PyruvicAcid)	1474.71	6.16663e+07	4.66874e+07	3.24006e+07	0	0.0001547	High	3.53148	High	3.37167	High	3.10186	0	1	59.6754	1	60.3432	1	60.4946
	LKQVLLHQQAK	13	1	1	P02788		1305.81	9.93611e+06	8.63439e+06	7.89583e+06	0	0.0002159	High	3.5284	High	3.18233	High	3.35796	1	1	10.9181	1	10.9403	1	11.1605
	SCHLAMAPNHAVVSR	13	1	1	P02788	C2(PyruvicAcid)	1678.79	1.30497e+07	6.67186e+06	2.77573e+07	0	0.03536	High	3.33224	High	3.1728	High	2.15432	0	1	20.5906	1	24.0731	1	22.2948
	NLLFNDNTECLAR	36	1	1	P02788	C10(PyruvicAcid)	1608.75	3.50424e+08	3.32555e+08	2.74921e+08	0	0.03529	High	3.3139	High	3.37233	High	3.10274	0	1	62.0923	1	65.234	1	61.4006
	DEYELLCPDNTR	1	1	1	P02788		1467.66	8.33992e+06	0	0	0	0.001353	High	3.30633					0	1	50.7161
	KSEEEVAAR	3	1	1	P02788		1018.52	1.73848e+06	2.24823e+06	0	0	0.001728	High	3.23544	High	2.79788	High	1.14938	1	1	10.0063	1	10.0175	1	10.1214
	NLLFNDNTECLAR	2	1	1	P02788		1522.75	3.3365e+06	0	1.89256e+06	0	0.0004062	High	3.13674			High	2.7865	0	1	61.7596			1	62.7637
	RSDTSLTWNSVK	10	1	1	P02788		1393.72	171959986	121076700	81630165	0	0.0004203	High	3.12227	High	4.78128	High	4.81598	1	1	25.9866	1	26.2321	1	26.5517
	LADFALLCLDGK	2	1	1	P02788	C8(Glutathione)	1583.76	3.52087e+06	4.10249e+06	0	0	1.042e-05	High	3.02645	High	1.04696			0	1	66.9966	1	67.8018
	FQLFGSPSGQK	586	1	1	P02788		1195.62	1.57396e+09	1.41081e+09	1.49641e+09	0	0.03511	High	3.01637	High	3.18796	High	2.915	0	1	42.7111	1	43.308	1	43.0386
	EDAIWNLLR	273	1	1	P02788		1129.61	449623844	382515638	2.90199e+08	0	0.0501	High	3.01235	High	3.16454	High	2.99067	0	1	71.2194	1	72.3484	1	72.2879
	SVQWCAVSQPEATK	5	1	1	P02788	C5(Glutathione)	1838.81	2.61764e+08	2.1145e+08	0	0	0.001759	High	2.92884	High	2.74462			0	1	38.5533	1	37.6475
	FFSASCVPGADK	3	1	1	P02788	C6(Glutathione)	1533.65	1.88831e+07	1.80084e+07	1.28841e+07	0	1.2e-05	High	2.79349	High	2.65153	High	3.09461	0	1	39.4753	1	39.7248	1	39.8162
	FFSASCVPGADK	6	1	1	P02788		1228.58	6.42355e+06	4.79407e+06	4.56097e+06	0	0.03536	High	2.75656	High	2.87913	High	2.3422	0	1	40.9079	1	41.0697	1	41.4955
	CGLVPVLAENYK	2	1	1	P02788	C1(Glutathione)	1610.77	1.62691e+08	0	1.49387e+08	0	4.358e-05	High	2.64904			High	2.59632	0	1	51.4562			1	51.7199
	YYGYTGAFR	651	1	1	P02788		1097.51	1259376672	1.23003e+09	1.13113e+09	0	2.28e-07	High	2.63649	High	2.73443	High	2.67459	0	1	105.325	1	37.0503	1	123.444
	DEYELLCPDNTR	8	1	1	P02788	C7(PyruvicAcid)	1553.66	1.60583e+08	1.42838e+07	1.56632e+08	0	0.0001419	High	2.63172	High	2.41209	High	2.75261	0	1	55.3508	1	55.5748	1	57.2131
	DSAIGFSR	367	1	1	P02788		852.428	1.30248e+09	1.29158e+09	1.16822e+09	0	0.0008947	High	2.58428	High	2.52389	High	2.39517	0	1	49.1169	1	34.7015	1	40.1152
	THYYAVAVVKK	2	1	1	P02788		1278.73	1.21185e+06	0	1.02057e+06	0	2.258e-05	High	2.48843			High	3.26382	1	1	15.2731			1	15.7455
	VPSHAVVAR	4	1	1	P02788		935.549	0	1.39106e+06	1.2135e+06	0	0.001046	High	2.33054	High	2.24975	High	2.06499	0	1	13.6022	1	13.8498	1	14.3041
	FKDCHLAR	10	1	1	P02788	C4(PyruvicAcid)	1075.51	51401580	40458485	4.8497e+07	0	0.09155	High	2.23435	High	2.04847	High	2.26663	1	1	11.5756	1	11.3925	1	12.861
	NLLFNDNTECLAR	16	1	1	P02788	C10(Glutathione)	1827.81	3.62197e+08	0	3.77478e+08	0	0.0002024	High	2.00997	High	1.411	High	1.75124	0	1	52.3559	1	63.7931	1	52.7062
	GPPVSCIK	13	1	1	P02788		800.44	1.71282e+07	1.52274e+07	1.521e+07	0	0.1524	High	1.8488	High	2.10145	High	1.80125	0	1	19.0641	1	17.883	1	18.7839
	SCHLAMAPNHAVVSR	3	1	1	P02788		1592.77	3.71573e+06	3.48018e+06	4.03125e+06	0	0.1388	High	1.83854	High	2.11905	High	2.16407	0	1	16.2989	1	16.336	1	16.7757
	SVNGKEDAIWNLLR	1	1	1	P02788		1614.87	0	1.23867e+06	0	0	0.01338			High	3.00043			1			1	59.8495
	LADFALLCLDGK	1	1	1	P02788		1278.69	0	636708	0	0	0.05405			High	2.83319			0			1	74.0215
	DSPIQCIQAIAENR	2	1	1	P02788		1557.78	0	1.13147e+06	1.02681e+06	0	1.177e-08			High	2.43649	High	2.55615	0			1	72.48	1	72.6547
	MDKVER	1	1	1	P02788		777.399	0	0	0	0	0.001487					High	1.48754	1					1	10.0131
	GQFPNLCR	9	1	1	P02788		934.465	5.87959e+06	5.35942e+06	4.1576e+06	0.002	0.1899	High	1.65179	High	1.8112	High	1.63991	0	1	34.1886	1	34.0023	1	34.3561
	FFSASCVPGADK	1	1	1	P02788	C6(PyruvicAcid)	1314.58	0	0	730958	0.002	0.02402					High	1.86492	0					1	45.4927
	LRPVAAEVYGTERQPR	1	1	1	P02788		1842.02	0	1.6785e+06	0	0.005	0.264			High	1.38783			1			1	23.2521
	VVWCAVGEQELRK	1	1	1	P02788	C4(PyruvicAcid)	1602.81	2.4716e+06	0	0	0.006	0.1002	High	1.00496					1	1	48.6926
	GPPVSCIK	1	1	1	P02788	C6(PyruvicAcid)	886.441	1.26434e+08	0	0	0.007	0.1274	High	1.86217					0	1	22.5753

## Sheet: rLF_GSSG_10min
Accession	Description	ΣCoverage	Σ# Proteins	Σ# Unique Peptides	Σ# Peptides	Σ# PSMs	A5: Area	B5: Area	C5: Area	Score A2	Coverage A2	# Peptides A2	# PSM A2	Score B2	Coverage B2	# Peptides B2	# PSM B2	Score C2	Coverage C2	# Peptides C2	# PSM C2	# AAs	MW [kDa]	calc. pI
P02788	Lactotransferrin OS=Homo sapiens OX=9606 GN=LTF PE=1 SV=6 - [TRFL_HUMAN]	60.28	1	43	43	4039	2.27709e+09	2.39649e+09	2.77057e+09	2613.12	48.73	36	1314	2932.47	56.76	39	1393	3010.13	60	41	1332	710	78.1319	8.11865
	Sequence	# PSMs	# Proteins	# Protein Groups	Protein Group Accessions	Modifications	MH+ [Da]	A5: Area	B5: Area	C5: Area	q-Value	PEP	A2	XCorr A2	B2	XCorr B2	C2	XCorr C2	# Missed Cleavages	ΔScore A2	RT A2	ΔScore B2	RT B2	ΔScore C2	RT C2
	DVTVLQNTDGNNNEAWAK	15	1	1	P02788		1988.95	534249240	7.45977e+08	6.20373e+08	0	0.0002666	High	7.06519	High	6.67652	High	6.78329	0	1	45.7494	1	46.23	1	46.2688
	ADAVTLDGGFIYEAGLAPYK	7	1	1	P02788		2071.06	8.64046e+06	9.36773e+06	1.1764e+07	0	0.0001659	High	6.43933	High	6.44585	High	6.70829	0	1	75.5052	1	75.4973	1	75.1642
	KGGSFQLNELQGLK	166	1	1	P02788		1518.84	1.09746e+09	1.06182e+09	1.14128e+09	0	1.721e-06	High	5.54294	High	5.57864	High	5.50118	1	1	42.5378	1	42.5682	1	42.3883
	SVQWCAVSQPEATK	12	1	1	P02788	C5(PyruvicAcid)	1619.75	3.45867e+08	2.16192e+08	159394937	0	0.0001564	High	5.28079	High	4.53296	High	4.14656	0	1	42.9457	1	42.9226	1	43.4319
	GEADAMSLDGGYVYTAGK	32	1	1	P02788		1804.82	4.35418e+06	8.19084e+08	6.57345e+08	0	0.0003041	High	5.27062	High	5.70016	High	5.79703	0	1	52.3039	1	51.6084	1	51.3176
	FDEYFSQSCAPGSDPR	8	1	1	P02788	C9(PyruvicAcid)	1891.76	2.67709e+08	2.76401e+08	3.10313e+08	0	0.0004579	High	5.26286	High	4.99938	High	5.22747	0	1	47.7697	1	49.9937	1	47.8561
	ESTVFEDLSDEAER	115	1	1	P02788		1626.73	1.26343e+07	1000365887	1.03163e+09	0	7.284e-07	High	5.05264	High	4.02234	High	4.19499	0	1	54.7067	1	54.8077	1	54.7654
	YLGPQYVAGITNLKK	11	1	1	P02788		1664.95	1.20008e+08	1.15255e+08	1.16651e+08	0	2.797e-08	High	4.75631	High	5.05208	High	5.08677	1	1	46.48	1	46.593	1	46.6024
	LRPVAAEVYGTER	566	1	1	P02788		1460.8	2.49901e+08	2.70682e+09	3.33397e+09	0	2.399e-05	High	4.7277	High	5.21717	High	5.30371	0	1	25.8705	1	25.724	1	25.9611
	DSPIQCIQAIAENR	26	1	1	P02788		1557.78	1.99064e+07	1.89428e+07	1.84141e+07	0	2.326e-09	High	4.70043	High	4.64471	High	4.42639	0	1	71.7977	1	72.216	1	72.1394
	RSVQWCAVSQPEATK	1	1	1	P02788	C6(PyruvicAcid)	1775.85	1.58267e+07	0	0	0	1.772e-07	High	4.6755					1	1	33.5555
	FDEYFSQSCAPGSDPR	4	1	1	P02788		1805.76	2.18252e+07	4.85309e+06	3.83247e+06	0	1.148e-06	High	4.62259	High	3.59145	High	3.707	0	1	46.5777	1	45.4523	1	45.4851
	LADFALLCLDGK	19	1	1	P02788	C8(PyruvicAcid)	1364.69	8.8052e+07	7.91357e+07	7.04296e+07	0	6.423e-06	High	4.45219	High	4.27148	High	4.04268	0	1	79.1808	1	79.2175	1	79.9768
	DSPIQCIQAIAENR	27	1	1	P02788	C6(PyruvicAcid)	1643.78	3.38562e+08	3.34425e+08	3.13499e+08	0	2.73e-06	High	4.40489	High	4.29195	High	4.54954	0	1	78.5222	1	78.5017	1	77.9896
	GGSFQLNELQGLK	211	1	1	P02788		1390.74	1.20023e+09	1.05827e+09	8.87899e+08	0	1.118e-06	High	4.33339	High	4.41089	High	4.45515	0	1	52.9888	1	54.5292	1	52.9441
	RDSPIQCIQAIAENR	5	1	1	P02788	C7(PyruvicAcid)	1799.89	1.12792e+07	1.02354e+07	9.63305e+06	0	4.816e-05	High	4.22127	High	4.09494	High	4.35627	1	1	62.942	1	64.1837	1	63.8719
	LADFALLCLDGK	5	1	1	P02788		1278.69	4.84014e+06	4.40401e+06	4.76337e+06	0	4.946e-06	High	4.10429	High	3.98636	High	3.96123	0	1	73.9855	1	73.9853	1	73.882
	SVNGKEDAIWNLLR	7	1	1	P02788		1614.88	20508032	1.40644e+07	9704373	0	6.352e-05	High	3.95992	High	3.31183	High	3.78706	1	1	59.2193	1	59.3951	1	59.3123
	YLGPQYVAGITNLK	385	1	1	P02788		1536.86	1.82695e+08	1.60717e+08	1.72652e+08	0	1.422e-08	High	3.90157	High	3.96941	High	3.9102	0	1	60.0344	1	59.4026	1	57.3735
	THYYAVAVVKK	3	1	1	P02788		1278.73	2.28261e+06	1.82935e+06	2.01439e+06	0	5.747e-05	High	3.85207	High	3.42213	High	3.86844	1	1	15.2425	1	15.3381	1	15.3865
	DGAGDVAFIR	566	1	1	P02788		1020.52	2552905332	2495062020	2557142772	0	5.198e-07	High	3.75184	High	3.85065	High	3.78204	0	1	39.0869	1	39.1479	1	39.1883
	CSTSPLLEACEFLR	2	1	1	P02788	C1(Glutathione); C10(PyruvicAcid)	1959.83	5.65178e+06	0	6.57819e+06	0	9.444e-07	High	3.7112			High	3.78608	0	1	82.3567			1	82.2334
	DLLFKDSAIGFSR	12	1	1	P02788		1468.79	1.70443e+07	1.58724e+07	1.56756e+07	0	3.868e-07	High	3.58365	High	3.43708	High	3.7222	1	1	59.2382	1	58.9622	1	58.8044
	THYYAVAVVK	265	1	1	P02788		1150.64	7.83788e+08	5.71445e+08	5.73912e+08	0	3.846e-07	High	3.57564	High	3.71502	High	3.68977	0	1	24.579	1	22.575	1	23.023
	VVWCAVGEQELR	3	1	1	P02788	C4(PyruvicAcid)	1474.71	5.76352e+06	3.53302e+06	1.15428e+08	0	1.019e-05	High	3.5638	High	3.5078	High	3.16154	0	1	59.4662	1	60.1476	1	59.7093
	FDEYFSQSCAPGSDPR	7	1	1	P02788	C9(Glutathione)	2110.83	3.435e+08	3.58854e+08	3.89051e+08	0	0.0006438	High	3.46324	High	3.3991	High	2.89411	0	1	43.359	1	43.2713	1	44.8091
	SDTSLTWNSVK	10	1	1	P02788		1237.62	927500415	613594172	475117809	0	0.001138	High	3.17258	High	3.2346	High	3.27928	0	1	37.5408	1	36.2272	1	38.3593
	FFSASCVPGADK	8	1	1	P02788		1228.58	1.03748e+07	7.71971e+06	8.53116e+06	0	0.0004794	High	3.13724	High	2.44608	High	2.83842	0	1	40.9485	1	41.2972	1	41.0366
	NLLFNDNTECLAR	8	1	1	P02788	C10(PyruvicAcid)	1608.75	0	5.81278e+08	5.76977e+08	0	1.185e-07	High	3.09901	High	3.8886	High	3.31126	0	1	68.154	1	63.0261	1	64.0579
	FQLFGSPSGQK	462	1	1	P02788		1195.62	2469467672	1987588580	2420603464	0	0.0002979	High	3.09673	High	3.11386	High	3.02105	0	1	47.7037	1	44.0015	1	43.1894
	LKQVLLHQQAK	13	1	1	P02788		1305.81	1.12639e+07	8.20432e+06	8.68823e+06	0	2.227e-05	High	3.08803	High	3.23843	High	3.2672	1	1	10.881	1	11.349	1	11.8493
	EDAIWNLLR	175	1	1	P02788		1129.61	618735694	427755292	289660596	0	0.0001327	High	3.04774	High	3.27654	High	2.99427	0	1	75.2994	1	76.457	1	71.0477
	KSEEEVAAR	4	1	1	P02788		1018.52	3.58858e+06	807706	2.02604e+06	0	8.052e-05	High	2.83106	High	3.60391	High	2.45476	1	1	9.98635	1	9.98433	1	10.0006
	VPSHAVVAR	10	1	1	P02788		935.55	3.00637e+06	2447945	0	0	8.625e-05	High	2.79287	High	2.86738	High	2.75368	0	1	14.2675	1	14.2798	1	14.2648
	YYGYTGAFR	536	1	1	P02788		1097.51	1808897712	1806684625	1824610360	0	0.0008955	High	2.69692	High	2.73463	High	2.68969	0	1	36.9935	1	102.233	1	118.379
	DSAIGFSR	249	1	1	P02788		852.429	1.7887e+09	1.6343e+09	1.61344e+09	0	0.001057	High	2.55504	High	2.23736	High	2.48504	0	1	29.3541	1	135.789	1	30.2959
	DSPIQCIQAIAENR	16	1	1	P02788	C6(Glutathione)	1862.85	0	0	6.63165e+08	0	4.267e-07	High	1.69381	High	1.96589	High	3.27166	0	1	83.7617	1	79.7912	1	69.0814
	SQQSSDPDPNCVDRPVEGYLAVAVVR	3	1	1	P02788	C11(PyruvicAcid)	2887.38	0	2.65117e+07	3.02157e+07	0	1.521e-05			High	4.5314	High	4.73798	0			1	66.5896	1	65.6636
	SCHLAMAPNHAVVSR	3	1	1	P02788	C2(PyruvicAcid)	1678.79	0	4.69436e+07	1.61825e+06	0	5.23e-07			High	3.65583	High	3.84611	0			1	24.6167	1	31.6293
	CGLVPVLAENYK	3	1	1	P02788	C1(Glutathione)	1610.77	0	1.84257e+08	1.7637e+08	0	0.0002101			High	3.23215	High	3.5369	0			1	53.1855	1	52.9544
	SCHLAMAPNHAVVSR	1	1	1	P02788	C2(Glutathione)	1897.86	0	981431	0	0	9.174e-06			High	1.60201			0			1	21.4826
	DEYELLCPDNTR	4	1	1	P02788	C7(PyruvicAcid)	1553.65	0	2.25619e+08	2.34981e+08	0	0.002286			High	1.25638	High	3.00628	0			1	55.0213	1	56.9689
	VVWCAVGEQELR	1	1	1	P02788		1388.71	0	0	2.64798e+06	0	9.776e-05					High	3.57116	0					1	52.0183
	RSDTSLTWNSVK	9	1	1	P02788		1393.72	183437652	130100730	78736488	0.002	0.003897	High	4.95813	High	4.50468	High	4.9653	1	1	26.0735	1	26.1735	1	26.104
	GPPVSCIK	12	1	1	P02788		800.441	2.06574e+07	1.81708e+07	1.7038e+07	0.002	0.04219	High	1.91504	High	2.09142	High	1.97055	0	1	18.6707	1	19.1208	1	18.7729
	GQFPNLCR	9	1	1	P02788		934.466	1.13567e+07	9.91926e+06	9.72875e+06	0.002	0.003897	High	1.75622	High	1.77452	High	2.10521	0	1	35.3303	1	34.0023	1	32.2866
	NLLFNDNTECLAR	8	1	1	P02788	C10(Glutathione)	1827.81	0	5.23124e+08	4.86456e+08	0.002	0.006907	High	0.510723	High	2.54677	High	1.86207	0	1	83.7837	1	52.651	1	53.1611
	FQLFGSPSGQKDLLFK	3	1	1	P02788		1811.99	0	1.3601e+06	1.3275e+06	0.002	0.02206			High	1.9501	High	2.00974	1			1	63.3305	1	65.5355
	FKDCHLAR	7	1	1	P02788	C4(PyruvicAcid)	1075.51	0	5.22273e+07	5.24191e+07	0.002	0.003897			High	1.91503	High	2.36214	1			1	11.567	1	13.0989
	SCHLAMAPNHAVVSR	1	1	1	P02788		1592.78	0	0	4.10846e+06	0.003	0.003897					High	2.61532	0					1	16.5233
	FFSASCVPGADK	1	1	1	P02788	C6(Glutathione)	1533.65	0	0	3.30206e+07	0.003	0.00391					High	2.18886	0					1	39.6381
	FCLFQSETK	1	1	1	P02788	C2(PyruvicAcid)	1188.53	0	0	2.3567e+06	0.003	0.003897					High	2.13545	0					1	57.5121
	GPPVSCIK	1	1	1	P02788	C6(PyruvicAcid)	886.441	0	0	154608756	0.005	0.05261					High	1.6689	0					1	25.0081
	VVWCAVGEQELRK	1	1	1	P02788	C4(PyruvicAcid)	1602.81	5.00714e+06	0	0	0.006	0.1155	High	1.31762					1	1	48.7613
